# Supplementary material for: Villitis of unknown etiology is a placental pathology associated with pregnancy complication: a systematic review and meta-analysis
Source: Front Med (Lausanne). 2025 Dec 15;12:1656438. doi: 10.3389/fmed.2025.1656438 (PMC12745213; doi:10.3389/fmed.2025.1656438)
Supplement: Supplementary file 1 [file Supplementary_Table_S1.XLSX]

## Sheet: character
Table S1 Characteristics of the included studies
Ref ID	Author	Year	Location	Study Design	Duration	Cases Included	Age (Year)	Ethnicity	BMI (Mean±SD)
5	Rose SJ et al.	2023	Mayo Clinic, USA	Case-Control	2010-2018	VUE: 352; Controls: 657	31.0±4.8	75% White	29.5±8.7 (VUE) vs 28.3±7.7 (Ctrl)
6	Osborne B et al.	2023	Eastern Ontario, Canada	Case-Control	2013-2019	VUE: 226; Controls: 226	32.0±5.1	NR	NR
9	Aldahmash et al.	2024	Saudi Arabia	Retrospective cohort	Jan-Aug 2019	84 placentas (37 male, 47 female)	30.4±5.6	Arab	31.8±5.6
13	Feist et al.	2021	Germany	Retrospective Cohort	2010-2020	174 placentas with chronic inflammatory lesions (VUE=74, CD=95, CC=27, CHI=18, ETCV=4)	Maternal: 29.7-31.7 years	Not specified	NR
14	Salafia et al.	2024	USA	Prospective Cohort	2010-2016	2216 term births (CV=319, CD=94, PCs=69, Anch=170)	Maternal: 29.9±6.1 to 30.4±6.3 years	Black/AA=49-66%, White=25-40%	Overall: 22.5-27.7 kg/m²
17	Horii M et al.	2023	USA	Retrospective cohort	Jan 2010 - Nov 2020	303 PE cases; 1388 controls	NR	Hispanic/Latino 38.2%, White 39.1%, Asian 10.4%, Black 4.5%, Other 8.2%	NR
20	Ogunyemi et al.	1998	USA	Retrospective case-control	1985-1995	115 stillbirths vs 193 controls (Chronic villitis: 6% in stillbirths)	30.2 (cases) vs 29.7 (controls)	93% Caucasian	25 (cases) vs 23 (controls)
21	Almasry et al.	2012	Saudi Arabia	Case-control	Apr 2010 - Mar 2011	50 idiopathic IUGR vs 25 AGA (Villitis: 48% IUGR vs 8% AGA)	28.64 ± 4.07 (IUGR) vs 29.75 ± 3.96 (AGA)	Not specified	NR
22	Feenstra et al.	2025	Netherlands	Retrospective cohort	2014-2017	158 eoFGR cases (VUE: 18 cases)	31 [IQR 5]	75.3% Caucasian	24.3±6.4
24	Salihoğlu et al.	2016	Turkey	Prospective case-control	2014-2015	136 preterm births (VUE: 2 cases)	29.4±5.5	NR	NR
43	Boujenah et al.	2024	France	Prospective cohort	2015–2017 (2 years)	Inflammatory lesions*: 16; Non-inflammatory: 192	29 (median, range 15–45)	Caucasian (30%), Sub-Saharan African (35%), North African (17%), Asian (17%)	24 (median, range 16–41)
47	Iskender et al.	2016	Turkey	Prospective Case-Control	Aug 2013-Jun 2014	VUE: 34 preterm; Controls: 68 preterm	VUE: 30.6±4.9; Control: 27.8±5.8	Not specified	Not reported
50	Pathak et al.	2011	Cambridge, UK	Prospective cohort	13 months (2007-2008)	1,153 unselected pregnancies (VUE 3.7%, SGA 9.3%, PET 2.3%)	30.9±5.7	91.4% Caucasian	NR
Here is the condensed list of abbreviations :
PIH: Pregnancy-Induced Hypertension; NC: Normotensive Controls; SGA: Small for Gestational Age; VUE: Villitis of Unknown Etiology; LG: Low-Grade; HG: High-Grade; BV: Bacterial Vaginosis; CVUE: Chronic Villitis of Unknown Etiology; CIUE: Chronic Intervillositis of Unknown Etiology; Ctrl: Controls; GA: Gestational Age; FGR: Fetal Growth Restriction; TORCH: Toxoplasmosis, Rubella, Cytomegalovirus, H…
