# Supplementary material for: Villitis of unknown etiology is a placental pathology associated with pregnancy complication: a systematic review and meta-analysis
Source: Front Med (Lausanne). 2025 Dec 15;12:1656438. doi: 10.3389/fmed.2025.1656438 (PMC12745213; doi:10.3389/fmed.2025.1656438)
Supplement: Supplementary file 2 [file Supplementary_Table_S2.XLSX]

## Sheet: Newcastle-Ottawa scoring system
TABLE S2 Quality assessment of preeclampsia using Newcastle-Ottawa scoring system.
Ref ID	Author	Year	NOS Selection (/4)	NOS Comparability (/2)	NOS Outcome (/3)	NOS Total (/9)	Special Notes
5	Rose SJ et al.	2023	3	2	3	8	Controls from high-risk pregnancies
14	Salafia et al.	2024	4	2	3	9	Universal placental examination
17	Horii M et al.	2023	4	1	3	8	Single-center design;
40	Arsenio Spinillo et al.	2021	4	2	3	9	Large cohort; Adjusted for
42	Kovo et al.	2015	4	2	3	9
43	Boujenah et al.	2024	3	1	3	7	"inflammatory pattern" includes VUE/chronic intervillositis
47	C. Iskender et al.	2016	3	2	2	7
