# Supplementary material for: Villitis of unknown etiology is a placental pathology associated with pregnancy complication: a systematic review and meta-analysis
Source: Front Med (Lausanne). 2025 Dec 15;12:1656438. doi: 10.3389/fmed.2025.1656438 (PMC12745213; doi:10.3389/fmed.2025.1656438)
Supplement: Supplementary file 3 [file Supplementary_Table_S3.XLSX]

## Sheet: Newcastle-Ottawa scoring system
TABLE 3 Quality assessment PIH the included study using Newcastle-Ottawa scoring system.
Ref ID	Author	Year	NOS Selection (/4)	NOS Comparability (/2)	NOS Outcome (/3)	NOS Total (/9)	Special Notes
5	Rose SJ et al.	2023	3	2	1	8	VUE as the outcome
14	Salafia et al.	2024	3	2	3	8	Universal placental examination
51	Sangeeta Pathak et al.	2011	4	2	3	9	Small sample size
42	Kovo et al.	2015	3	2	2	7
