# Supplementary material for: Villitis of unknown etiology is a placental pathology associated with pregnancy complication: a systematic review and meta-analysis
Source: Front Med (Lausanne). 2025 Dec 15;12:1656438. doi: 10.3389/fmed.2025.1656438 (PMC12745213; doi:10.3389/fmed.2025.1656438)
Supplement: Supplementary file 4 [file Supplementary_Table_S4.XLSX]

## Sheet: Newcastle-Ottawa scoring system
TABLE S4 Quality assessment the IUGR using Newcastle-Ottawa scoring system.
Ref ID	Author	Year	NOS Selection (/4)	NOS Comparability (/2)	NOS Outcome (/3)	NOS Total (/9)	Special Notes
5	Rose SJ et al.	2023	4	2	3	9	VUE as the outcome, with IUGR as the factor
6	Osborne B et al.	2023	3	2	3	8
21	Almasry et al.	2012	3	2	2	7
40	Arsenio Spinillo et al.	2021	3	1	2	9	VUE as the outcome, with IUGR as the factor
The abbreviations in the table: IUGR: Intrauterine Growth Restriction; VUE: Villitis of Unknown Etiology.
