# Supplementary material for: Villitis of unknown etiology is a placental pathology associated with pregnancy complication: a systematic review and meta-analysis
Source: Front Med (Lausanne). 2025 Dec 15;12:1656438. doi: 10.3389/fmed.2025.1656438 (PMC12745213; doi:10.3389/fmed.2025.1656438)
Supplement: Supplementary file 5 [file Supplementary_Table_S5.XLSX]

## Sheet: Newcastle-Ottawa scoring system
TABLE S5 Quality assessment of stillbirth using Newcastle-Ottawa scoring system.
Ref ID	Author	Year	NOS Selection (/4)	NOS Comparability (/2)	NOS Outcome (/3)	NOS Total (/9)	Special Notes
20	Ogunyemi et al.	1998	3	2	2	7	Chonic villitis
24	Özgül Salihoğlu et al.	2016	3	2	2	7	Stillbirths and live births
31	Suresh et al.	2022	4	2	1	7
50	Pathak et al.	2011	4	2	3	9	Blinded placental analysis
The abbreviations in the table: BW: Birth Weight; GA: Gestational Age; IUGR: Intrauterine Growth Restriction; LBW: Low Birth Weight; PE: Preeclampsia; PIN: Pregnancy-Induced Hypertension; SGA: Small for Gestational Age; VUE: Villitis of Unknown Etiology.
