# Supplementary material for: Villitis of unknown etiology is a placental pathology associated with pregnancy complication: a systematic review and meta-analysis
Source: Front Med (Lausanne). 2025 Dec 15;12:1656438. doi: 10.3389/fmed.2025.1656438 (PMC12745213; doi:10.3389/fmed.2025.1656438)
Supplement: Supplementary file 6 [file Supplementary_Table_S6.XLSX]

## Sheet: Sheet1
TABLES6 Quality assessment the studies for SGA using Newcastle-Ottawa scoring system.
Ref ID	Author	Year	NOS Selection (/4)	NOS Comparability (/2)	NOS Outcome (/3)	NOS Total (/9)	Special Notes
5	Rose SJ et al.	2023	3	2	3	8	The grouping data is not detailed.
17	Horii M et al.	2023	3	1	3	7	The control data is not detailed enough.
42	Kovo et al.	2015	3	2	2	7	The grouping data is miss.
51	Sangeeta Pathak et al.	2011	4	2	3	9	Research predates the Amsterdam criteria
The abbreviations in the table: SGA: Small for Gestational Age; VUE: Villitis of Unknown Etiology.
